# Supplementary material for: Efficacy of Repetitive Transcranial Magnetic Stimulation (rTMS) Combined with Psychological Interventions: A Systematic Review and Meta-Analysis of Randomized Controlled Trials
Source: Brain Sci. 2023 Nov 30;13(12):1665. doi: 10.3390/brainsci13121665 (PMC10741493; doi:10.3390/brainsci13121665)
Supplement: Supplementary file 1 [file brainsci-13-01665-s001.zip]

Archive with 3 entries (2 files):
- brainsci-2712370-supplementary/
- brainsci-2712370-supplementary/brainsci-2712370-supplementary.pdf
- brainsci-2712370-supplementary/PRISMA_2020_checklist.pdf
